# Supplementary material for: Genetic Evidence for Elevated Pathogenicity of Mitochondrial DNA Heteroplasmy in Autism Spectrum Disorder
Source: PLoS Genet. 2016 Oct 28;12(10):e1006391. doi: 10.1371/journal.pgen.1006391 (PMC5085253; doi:10.1371/journal.pgen.1006391)
Supplement: S2 Dataset — (XLSX) [file pgen.1006391.s002.xlsx]

## Sheet: homoplasmy incidence
Incidence of homoplasmies at the 2,152 polymorphic sites.
Chromosome	Position	Allele1	Allele2	Incidence of Allele2 (number of families)
MT	16	A	T	2
MT	41	C	T	1
MT	53	G	A	1
MT	54	G	C	1
MT	58	T	C	1
MT	59	T	C	2
MT	64	C	T	41
MT	72	T	C	19
MT	72	T	G	2
MT	73	A	G	560
MT	89	T	C	1
MT	90	G	A	1
MT	93	A	G	12
MT	94	G	A	7
MT	95	A	C	3
MT	97	G	A	1
MT	103	G	A	3
MT	106	G	A	1
MT	114	C	G	1
MT	114	C	T	9
MT	119	T	C	2
MT	121	G	A	1
MT	131	T	C	3
MT	140	C	T	1
MT	143	G	A	19
MT	146	T	C	149
MT	150	C	T	63
MT	151	C	T	8
MT	152	T	C	172
MT	153	A	G	56
MT	159	T	C	1
MT	178	A	G	1
MT	179	T	C	1
MT	182	C	T	20
MT	183	A	G	1
MT	185	G	A	39
MT	185	G	T	4
MT	186	C	A	5
MT	186	C	T	2
MT	188	A	G	17
MT	189	A	C	3
MT	189	A	G	26
MT	194	C	T	5
MT	195	T	A	1
MT	195	T	C	163
MT	198	C	T	13
MT	199	T	C	36
MT	200	A	G	11
MT	204	T	C	38
MT	205	G	A	1
MT	207	G	A	35
MT	210	A	G	2
MT	214	A	G	1
MT	215	A	G	13
MT	217	T	C	11
MT	222	C	T	3
MT	225	G	A	3
MT	226	T	C	2
MT	227	A	G	1
MT	228	G	A	39
MT	230	A	T	1
MT	234	A	G	2
MT	235	A	G	49
MT	236	T	C	2
MT	239	T	C	19
MT	242	C	T	8
MT	246	T	C	1
MT	247	G	A	13
MT	250	T	C	20
MT	251	G	A	1
MT	252	T	C	2
MT	257	A	G	4
MT	260	G	A	1
MT	262	C	T	1
MT	263	A	G	892
MT	264	C	T	1
MT	265	T	C	1
MT	267	T	C	2
MT	271	C	T	2
MT	279	T	C	5
MT	280	C	T	1
MT	282	T	C	1
MT	285	C	T	2
MT	292	T	C	1
MT	293	T	C	1
MT	295	C	T	54
MT	296	C	T	3
MT	297	A	G	2
MT	316	G	A	3
MT	319	T	C	6
MT	321	T	C	1
MT	325	C	T	2
MT	340	C	T	7
MT	357	A	G	6
MT	368	A	G	1
MT	373	A	G	1
MT	385	A	G	5
MT	393	T	C	1
MT	394	C	T	1
MT	408	T	A	1
MT	414	T	G	1
MT	418	C	T	3
MT	444	A	G	2
MT	447	C	T	1
MT	456	C	T	38
MT	458	C	T	1
MT	461	C	T	2
MT	462	C	T	50
MT	463	C	T	1
MT	466	T	C	2
MT	469	C	G	1
MT	473	C	T	1
MT	477	T	C	15
MT	481	C	T	1
MT	482	T	C	8
MT	485	T	C	5
MT	488	A	G	1
MT	489	T	C	121
MT	489	T	G	1
MT	493	A	G	13
MT	497	C	T	51
MT	499	G	A	39
MT	503	A	G	1
MT	507	T	C	1
MT	508	A	G	12
MT	511	C	T	1
MT	512	A	C	2
MT	513	G	A	13
MT	515	A	C	1
MT	516	C	T	1
MT	517	A	T	2
MT	533	A	G	1
MT	575	C	T	2
MT	593	T	C	1
MT	636	A	G	1
MT	644	A	G	1
MT	663	A	G	48
MT	669	T	C	1
MT	679	C	T	1
MT	680	T	C	2
MT	681	T	C	1
MT	709	G	A	104
MT	710	T	C	7
MT	720	T	C	3
MT	721	T	C	1
MT	722	C	T	2
MT	723	A	C	1
MT	723	A	G	3
MT	731	A	G	1
MT	745	A	G	6
MT	750	A	G	886
MT	751	A	G	1
MT	769	G	A	39
MT	789	T	C	2
MT	793	C	T	1
MT	806	C	T	1
MT	825	T	A	13
MT	827	A	G	22
MT	921	T	C	3
MT	930	G	A	30
MT	951	G	A	7
MT	961	T	G	12
MT	979	C	T	2
MT	980	T	C	2
MT	986	G	A	1
MT	988	G	A	1
MT	1002	C	T	1
MT	1018	G	A	37
MT	1040	T	C	2
MT	1048	C	T	3
MT	1107	T	C	1
MT	1119	T	C	1
MT	1120	C	T	2
MT	1189	T	C	62
MT	1193	T	C	1
MT	1198	A	G	1
MT	1236	C	T	1
MT	1243	T	C	14
MT	1250	C	T	2
MT	1275	A	G	2
MT	1284	T	C	1
MT	1290	C	T	1
MT	1303	G	A	1
MT	1308	T	C	1
MT	1313	A	C	1
MT	1313	A	G	1
MT	1382	A	C	1
MT	1393	G	A	4
MT	1406	T	C	2
MT	1438	A	G	871
MT	1442	G	A	6
MT	1452	T	C	1
MT	1461	A	T	1
MT	1462	G	A	3
MT	1462	G	T	1
MT	1472	G	A	1
MT	1520	T	C	1
MT	1536	A	G	1
MT	1555	A	G	1
MT	1598	G	A	13
MT	1631	C	A	1
MT	1664	G	A	1
MT	1670	A	T	1
MT	1676	A	G	1
MT	1700	T	C	7
MT	1703	C	T	6
MT	1706	C	T	4
MT	1709	G	A	2
MT	1715	C	T	2
MT	1719	G	A	49
MT	1721	C	T	11
MT	1736	A	G	49
MT	1737	A	G	1
MT	1738	T	C	6
MT	1766	T	C	1
MT	1809	T	C	2
MT	1811	A	G	111
MT	1822	T	C	1
MT	1836	A	G	2
MT	1842	A	G	1
MT	1850	T	C	6
MT	1888	G	A	63
MT	1892	A	G	1
MT	1914	A	G	1
MT	1977	T	C	2
MT	2000	C	T	2
MT	2059	C	T	1
MT	2083	T	C	1
MT	2092	C	T	4
MT	2098	G	A	5
MT	2140	G	A	2
MT	2141	T	C	2
MT	2158	T	C	9
MT	2163	A	G	1
MT	2217	C	T	4
MT	2218	C	T	3
MT	2225	C	A	1
MT	2239	A	G	1
MT	2243	A	G	1
MT	2245	A	G	1
MT	2251	A	G	2
MT	2259	C	T	11
MT	2272	C	T	1
MT	2283	C	T	2
MT	2294	A	G	3
MT	2308	A	G	1
MT	2332	C	T	6
MT	2352	T	C	15
MT	2358	A	G	4
MT	2360	T	C	1
MT	2387	T	C	4
MT	2392	T	C	1
MT	2416	T	C	24
MT	2442	T	C	2
MT	2581	A	G	6
MT	2626	T	C	2
MT	2628	T	C	2
MT	2639	C	T	6
MT	2701	G	A	1
MT	2702	G	A	1
MT	2706	A	G	575
MT	2746	T	C	1
MT	2755	A	G	4
MT	2757	A	G	1
MT	2758	G	A	13
MT	2759	T	C	1
MT	2768	A	G	6
MT	2772	C	T	3
MT	2775	A	G	1
MT	2780	C	T	1
MT	2789	C	T	18
MT	2792	A	G	1
MT	2804	A	G	1
MT	2833	A	G	1
MT	2835	C	T	1
MT	2836	C	T	1
MT	2850	T	C	2
MT	2851	A	G	4
MT	2857	T	C	1
MT	2875	A	G	1
MT	2885	T	C	15
MT	2903	T	C	1
MT	3010	G	A	170
MT	3027	T	C	1
MT	3083	T	C	1
MT	3116	C	T	5
MT	3145	A	G	1
MT	3150	T	C	1
MT	3170	C	A	1
MT	3192	C	T	2
MT	3197	T	C	49
MT	3200	T	A	2
MT	3200	T	C	1
MT	3202	T	C	2
MT	3204	C	T	6
MT	3206	C	T	2
MT	3213	A	G	1
MT	3254	C	T	1
MT	3277	G	A	1
MT	3290	T	C	1
MT	3308	T	C	8
MT	3316	G	A	8
MT	3333	C	T	3
MT	3334	A	G	1
MT	3335	T	C	3
MT	3336	T	C	3
MT	3337	G	A	1
MT	3338	T	C	2
MT	3339	A	G	1
MT	3342	C	T	1
MT	3345	T	C	1
MT	3348	A	G	1
MT	3350	T	C	1
MT	3357	G	A	1
MT	3369	G	A	1
MT	3372	T	C	1
MT	3381	A	G	1
MT	3387	T	C	1
MT	3388	C	A	1
MT	3391	G	A	1
MT	3394	T	C	10
MT	3395	A	G	1
MT	3396	T	C	1
MT	3397	A	G	2
MT	3398	T	C	1
MT	3420	C	T	1
MT	3421	G	A	2
MT	3426	A	G	1
MT	3434	A	G	4
MT	3438	G	A	3
MT	3441	A	G	1
MT	3447	A	G	13
MT	3450	C	T	5
MT	3456	T	C	1
MT	3472	T	C	1
MT	3480	A	G	75
MT	3483	G	A	3
MT	3486	C	T	1
MT	3487	C	T	1
MT	3495	C	A	2
MT	3497	C	T	1
MT	3498	C	A	1
MT	3505	A	G	14
MT	3507	C	A	1
MT	3507	C	T	1
MT	3516	C	A	1
MT	3523	A	G	1
MT	3531	G	A	3
MT	3537	A	G	1
MT	3540	T	C	1
MT	3546	C	A	1
MT	3547	A	G	16
MT	3552	T	A	18
MT	3552	T	C	2
MT	3567	C	T	1
MT	3571	C	T	1
MT	3582	C	T	1
MT	3591	G	A	9
MT	3594	C	T	37
MT	3606	A	G	3
MT	3613	C	T	1
MT	3644	T	C	1
MT	3666	G	A	14
MT	3672	A	G	2
MT	3672	A	T	1
MT	3693	G	A	7
MT	3705	G	A	2
MT	3708	A	G	2
MT	3720	A	G	13
MT	3735	A	G	1
MT	3738	C	T	1
MT	3744	A	G	1
MT	3745	G	A	2
MT	3750	C	T	1
MT	3759	A	G	1
MT	3764	C	T	1
MT	3766	T	C	3
MT	3777	T	C	1
MT	3796	A	G	5
MT	3796	A	T	3
MT	3819	C	T	1
MT	3826	T	C	1
MT	3834	G	A	3
MT	3843	A	G	3
MT	3847	T	C	3
MT	3849	G	A	6
MT	3852	C	T	1
MT	3861	A	G	3
MT	3866	T	C	2
MT	3870	C	A	1
MT	3873	A	G	1
MT	3874	C	T	1
MT	3882	G	A	1
MT	3892	A	G	2
MT	3906	T	C	2
MT	3915	G	A	15
MT	3918	G	A	9
MT	3921	C	A	6
MT	3928	G	A	1
MT	3957	A	G	1
MT	3970	C	T	8
MT	3987	A	G	1
MT	3990	C	T	5
MT	3992	C	T	14
MT	4008	A	G	1
MT	4012	A	G	1
MT	4021	A	G	1
MT	4023	T	C	2
MT	4024	A	G	14
MT	4025	C	T	1
MT	4048	G	A	2
MT	4059	C	T	1
MT	4065	A	G	1
MT	4071	C	T	4
MT	4077	A	G	1
MT	4080	T	C	1
MT	4086	C	T	6
MT	4093	A	G	2
MT	4095	C	T	4
MT	4102	C	A	1
MT	4104	A	G	38
MT	4107	C	T	1
MT	4113	G	A	1
MT	4122	A	G	3
MT	4123	A	G	2
MT	4129	A	G	1
MT	4158	A	G	2
MT	4161	C	T	1
MT	4164	A	G	2
MT	4167	C	T	1
MT	4170	C	T	1
MT	4180	A	G	1
MT	4188	A	G	2
MT	4204	T	C	1
MT	4216	T	C	132
MT	4224	C	T	1
MT	4232	T	C	1
MT	4248	T	C	38
MT	4260	C	A	1
MT	4295	A	G	4
MT	4312	C	T	1
MT	4313	T	C	1
MT	4317	A	G	1
MT	4336	T	C	21
MT	4363	T	C	2
MT	4370	T	C	4
MT	4386	T	C	1
MT	4387	C	T	1
MT	4452	T	C	2
MT	4454	T	A	2
MT	4456	C	T	1
MT	4464	G	A	1
MT	4487	A	G	1
MT	4491	G	A	1
MT	4500	T	A	1
MT	4502	T	C	1
MT	4511	T	C	1
MT	4529	A	T	20
MT	4553	T	C	4
MT	4561	T	C	5
MT	4580	G	A	22
MT	4586	T	C	1
MT	4596	G	A	1
MT	4612	T	C	1
MT	4639	T	C	6
MT	4640	C	A	1
MT	4646	T	C	14
MT	4654	C	T	1
MT	4655	G	A	4
MT	4659	G	A	1
MT	4679	T	C	1
MT	4688	T	C	3
MT	4703	T	C	5
MT	4706	A	G	1
MT	4712	C	T	1
MT	4715	A	G	19
MT	4721	A	G	1
MT	4725	A	T	1
MT	4727	A	G	13
MT	4732	A	G	2
MT	4733	T	C	2
MT	4734	A	G	1
MT	4735	C	A	3
MT	4736	T	C	2
MT	4742	T	C	1
MT	4745	A	G	10
MT	4748	C	T	1
MT	4755	T	C	1
MT	4767	A	G	4
MT	4769	A	G	882
MT	4772	T	A	1
MT	4772	T	C	1
MT	4793	A	G	12
MT	4796	C	T	1
MT	4811	A	G	2
MT	4820	G	A	23
MT	4823	T	C	5
MT	4824	A	G	47
MT	4833	A	G	2
MT	4850	C	T	3
MT	4853	G	A	1
MT	4856	T	A	1
MT	4856	T	C	3
MT	4859	T	C	1
MT	4883	C	T	15
MT	4916	A	G	1
MT	4917	A	G	63
MT	4924	G	A	3
MT	4928	T	C	1
MT	4931	C	T	1
MT	4952	C	T	1
MT	4958	A	G	2
MT	4959	G	A	1
MT	4960	C	T	6
MT	4961	A	G	1
MT	4967	T	C	1
MT	4970	A	G	1
MT	4977	T	C	15
MT	4988	C	A	1
MT	4991	G	A	3
MT	5004	T	C	14
MT	5009	A	G	1
MT	5021	T	C	3
MT	5027	C	T	4
MT	5036	A	G	4
MT	5046	G	A	19
MT	5048	T	C	1
MT	5049	C	T	1
MT	5051	A	G	1
MT	5054	G	A	1
MT	5054	G	C	1
MT	5063	T	C	1
MT	5067	A	G	1
MT	5069	A	G	1
MT	5076	C	T	2
MT	5081	T	C	1
MT	5082	T	C	1
MT	5093	T	C	3
MT	5094	A	G	1
MT	5096	T	C	1
MT	5108	T	C	2
MT	5134	A	G	1
MT	5147	G	A	35
MT	5153	A	G	1
MT	5157	C	T	1
MT	5159	A	G	2
MT	5165	C	T	4
MT	5177	G	A	1
MT	5178	C	A	15
MT	5187	C	T	3
MT	5196	T	C	1
MT	5198	A	G	6
MT	5201	T	C	3
MT	5211	C	T	1
MT	5219	C	T	1
MT	5225	A	G	1
MT	5231	G	A	11
MT	5237	G	A	2
MT	5240	A	G	1
MT	5250	T	C	3
MT	5252	G	A	2
MT	5261	G	A	3
MT	5262	G	A	2
MT	5263	C	T	2
MT	5264	C	T	1
MT	5277	T	C	4
MT	5285	A	G	7
MT	5291	T	C	1
MT	5300	C	T	1
MT	5301	A	G	3
MT	5302	T	C	2
MT	5315	A	G	1
MT	5319	A	G	4
MT	5322	A	C	1
MT	5331	C	A	4
MT	5333	T	C	1
MT	5345	C	T	1
MT	5351	A	G	1
MT	5375	C	T	1
MT	5390	A	G	12
MT	5393	T	C	4
MT	5411	A	G	1
MT	5414	A	G	1
MT	5417	G	A	8
MT	5426	T	C	18
MT	5432	A	G	2
MT	5437	C	T	2
MT	5442	T	C	4
MT	5444	C	A	1
MT	5450	C	T	1
MT	5460	G	A	46
MT	5463	C	T	3
MT	5465	T	C	4
MT	5466	A	G	1
MT	5471	G	A	11
MT	5480	A	G	2
MT	5483	T	C	2
MT	5492	T	C	3
MT	5493	T	C	2
MT	5495	T	C	5
MT	5498	A	G	1
MT	5527	A	G	1
MT	5539	A	G	1
MT	5553	T	C	1
MT	5557	T	C	1
MT	5558	A	G	5
MT	5563	G	A	3
MT	5580	T	C	2
MT	5581	A	G	8
MT	5582	A	G	3
MT	5585	G	A	6
MT	5592	A	G	2
MT	5600	A	G	1
MT	5601	C	T	1
MT	5603	C	T	2
MT	5628	T	C	1
MT	5633	C	T	3
MT	5655	T	C	5
MT	5656	A	G	13
MT	5663	C	T	1
MT	5744	G	A	1
MT	5773	G	A	10
MT	5783	G	A	1
MT	5785	T	C	1
MT	5790	C	A	1
MT	5814	T	C	5
MT	5836	A	G	3
MT	5839	C	T	2
MT	5893	C	T	1
MT	5894	A	G	1
MT	5911	C	T	1
MT	5913	G	A	5
MT	5951	A	G	6
MT	5960	C	T	2
MT	5964	T	C	3
MT	5978	A	G	3
MT	5979	G	A	1
MT	5985	G	A	1
MT	5999	T	C	16
MT	6002	A	G	1
MT	6017	A	G	1
MT	6018	G	A	1
MT	6023	G	A	5
MT	6026	G	A	6
MT	6040	A	G	1
MT	6041	C	T	1
MT	6044	T	C	1
MT	6045	C	T	12
MT	6047	A	G	16
MT	6060	A	G	1
MT	6071	T	C	6
MT	6116	A	G	1
MT	6119	C	T	1
MT	6137	T	C	1
MT	6146	A	G	2
MT	6150	G	A	1
MT	6152	T	C	14
MT	6164	C	T	4
MT	6167	T	C	1
MT	6173	C	T	1
MT	6176	T	C	1
MT	6179	G	A	1
MT	6182	G	A	2
MT	6182	G	C	1
MT	6185	T	C	1
MT	6216	T	C	6
MT	6221	T	A	1
MT	6221	T	C	29
MT	6227	T	C	1
MT	6231	C	T	2
MT	6237	C	A	1
MT	6248	T	C	1
MT	6249	G	A	2
MT	6253	T	C	6
MT	6260	G	A	18
MT	6261	G	A	8
MT	6267	G	A	4
MT	6272	A	G	3
MT	6284	A	G	2
MT	6293	T	C	3
MT	6296	C	A	2
MT	6296	C	T	1
MT	6297	T	C	3
MT	6302	A	G	2
MT	6305	G	A	2
MT	6308	C	T	4
MT	6311	C	T	1
MT	6323	A	G	1
MT	6340	C	T	2
MT	6341	C	T	1
MT	6347	C	T	2
MT	6353	A	G	2
MT	6359	A	G	4
MT	6365	T	C	7
MT	6367	T	C	2
MT	6371	C	T	15
MT	6374	T	C	1
MT	6378	T	C	1
MT	6392	T	C	9
MT	6398	C	T	1
MT	6401	A	G	1
MT	6413	T	C	7
MT	6419	A	G	1
MT	6425	T	C	1
MT	6446	G	A	1
MT	6446	G	C	1
MT	6446	G	T	2
MT	6455	C	T	6
MT	6473	C	T	15
MT	6480	G	A	2
MT	6488	T	G	1
MT	6489	C	A	4
MT	6491	C	A	1
MT	6518	C	T	3
MT	6524	T	C	2
MT	6528	C	T	3
MT	6548	C	T	6
MT	6587	C	T	2
MT	6599	A	G	1
MT	6620	T	C	5
MT	6629	A	G	2
MT	6632	T	C	3
MT	6638	T	C	1
MT	6647	A	C	1
MT	6653	C	A	1
MT	6663	A	G	3
MT	6665	C	T	1
MT	6671	T	C	2
MT	6680	T	C	2
MT	6689	C	T	1
MT	6692	A	G	1
MT	6710	A	G	2
MT	6713	C	T	6
MT	6716	A	G	2
MT	6719	T	C	4
MT	6722	G	A	2
MT	6734	G	A	9
MT	6755	G	A	1
MT	6761	C	T	1
MT	6770	A	G	1
MT	6776	T	C	34
MT	6791	A	G	1
MT	6827	T	C	6
MT	6836	C	T	1
MT	6842	T	C	1
MT	6852	G	A	1
MT	6863	A	G	1
MT	6869	C	T	1
MT	6872	A	G	1
MT	6890	A	G	3
MT	6905	A	G	4
MT	6911	T	C	3
MT	6915	G	A	2
MT	6917	G	A	1
MT	6929	A	G	1
MT	6941	T	C	1
MT	6956	T	C	2
MT	6956	T	G	1
MT	6962	G	A	6
MT	6974	A	G	1
MT	6989	A	G	6
MT	7010	C	T	1
MT	7013	G	A	2
MT	7022	T	C	2
MT	7028	C	T	577
MT	7055	A	G	12
MT	7076	A	G	4
MT	7083	A	G	1
MT	7094	T	C	2
MT	7109	C	T	1
MT	7119	G	A	1
MT	7124	A	G	7
MT	7142	T	C	1
MT	7142	T	G	1
MT	7146	A	G	9
MT	7158	A	G	3
MT	7159	T	C	1
MT	7172	A	G	1
MT	7175	T	C	20
MT	7181	C	T	1
MT	7184	A	G	2
MT	7196	C	A	19
MT	7196	C	T	1
MT	7202	A	G	2
MT	7211	G	A	2
MT	7226	G	A	2
MT	7229	C	T	2
MT	7241	A	G	2
MT	7256	C	T	37
MT	7258	T	C	3
MT	7270	T	C	1
MT	7274	C	T	18
MT	7278	T	C	3
MT	7295	A	G	1
MT	7316	G	A	1
MT	7317	A	G	1
MT	7325	A	G	1
MT	7334	T	C	1
MT	7337	G	A	10
MT	7340	G	A	1
MT	7364	A	G	1
MT	7382	G	A	2
MT	7385	A	G	4
MT	7389	T	C	12
MT	7397	C	T	1
MT	7403	A	G	3
MT	7424	A	G	3
MT	7444	G	A	3
MT	7476	C	T	16
MT	7517	A	G	1
MT	7521	G	A	8
MT	7559	A	G	6
MT	7569	A	G	1
MT	7570	A	G	1
MT	7581	T	C	2
MT	7608	G	C	1
MT	7609	T	C	2
MT	7621	T	C	3
MT	7624	T	A	6
MT	7628	C	T	1
MT	7645	T	C	4
MT	7669	C	T	2
MT	7673	A	G	2
MT	7678	T	C	1
MT	7679	T	C	2
MT	7684	T	C	1
MT	7691	T	C	1
MT	7697	G	A	1
MT	7705	T	C	4
MT	7720	A	G	1
MT	7729	A	G	1
MT	7735	A	G	1
MT	7741	T	C	1
MT	7754	G	A	3
MT	7768	A	G	25
MT	7771	A	G	19
MT	7772	A	G	1
MT	7774	C	T	1
MT	7775	G	A	2
MT	7785	T	C	1
MT	7789	G	A	14
MT	7792	C	T	1
MT	7804	A	G	1
MT	7805	G	A	2
MT	7808	C	T	1
MT	7810	C	T	1
MT	7816	C	T	1
MT	7843	A	G	1
MT	7849	C	T	1
MT	7852	G	A	1
MT	7853	G	A	1
MT	7859	G	A	3
MT	7861	T	C	4
MT	7864	C	T	5
MT	7867	C	T	6
MT	7873	C	T	3
MT	7888	C	T	1
MT	7891	C	T	2
MT	7897	G	A	1
MT	7912	G	A	2
MT	7930	A	T	3
MT	7933	A	G	1
MT	7948	C	T	1
MT	7954	T	C	1
MT	7957	C	T	1
MT	7958	C	T	1
MT	7960	A	C	1
MT	7960	A	G	1
MT	7961	T	C	1
MT	7963	A	G	1
MT	7978	C	T	1
MT	7999	T	C	1
MT	8002	C	T	2
MT	8011	A	G	1
MT	8011	A	T	1
MT	8014	A	T	5
MT	8020	G	A	2
MT	8022	T	C	1
MT	8023	T	C	1
MT	8027	G	A	53
MT	8047	T	C	3
MT	8063	T	C	1
MT	8065	G	A	1
MT	8077	T	C	1
MT	8078	G	A	1
MT	8080	C	T	4
MT	8087	T	C	2
MT	8104	T	C	1
MT	8110	T	C	2
MT	8116	A	G	1
MT	8119	T	C	1
MT	8149	A	G	3
MT	8155	G	A	1
MT	8155	G	C	1
MT	8167	T	C	1
MT	8170	A	G	2
MT	8179	A	G	1
MT	8185	T	C	1
MT	8188	A	G	1
MT	8197	C	T	1
MT	8206	G	A	24
MT	8222	T	C	2
MT	8227	T	C	2
MT	8245	A	G	1
MT	8248	A	G	7
MT	8251	G	A	44
MT	8255	G	A	1
MT	8266	A	G	1
MT	8269	G	A	24
MT	8270	C	T	2
MT	8271	A	T	1
MT	8280	A	G	1
MT	8282	C	T	1
MT	8289	A	G	1
MT	8292	G	A	2
MT	8302	A	G	1
MT	8311	T	C	2
MT	8337	T	C	1
MT	8338	A	G	1
MT	8343	A	G	1
MT	8346	C	A	1
MT	8347	A	G	1
MT	8348	A	G	2
MT	8349	C	T	1
MT	8381	A	G	3
MT	8387	G	A	6
MT	8389	A	G	1
MT	8392	G	A	3
MT	8393	C	T	6
MT	8406	C	T	1
MT	8410	C	T	2
MT	8411	A	C	1
MT	8414	C	T	14
MT	8420	A	G	1
MT	8426	T	C	1
MT	8428	C	T	1
MT	8440	A	G	4
MT	8448	T	C	13
MT	8460	A	G	1
MT	8467	C	T	1
MT	8468	C	T	14
MT	8469	T	C	1
MT	8470	A	G	1
MT	8471	C	T	2
MT	8472	C	T	6
MT	8473	T	C	10
MT	8485	G	A	1
MT	8490	T	C	2
MT	8504	T	C	1
MT	8512	A	G	3
MT	8516	T	C	1
MT	8519	G	A	2
MT	8522	C	T	1
MT	8537	A	G	1
MT	8538	T	C	1
MT	8541	G	A	2
MT	8542	T	C	1
MT	8544	C	T	1
MT	8545	G	A	1
MT	8548	T	C	3
MT	8555	T	C	1
MT	8557	G	A	10
MT	8563	A	G	3
MT	8565	A	G	1
MT	8566	A	G	1
MT	8567	T	C	3
MT	8572	G	A	1
MT	8573	G	A	3
MT	8581	G	A	1
MT	8584	G	A	20
MT	8592	G	A	1
MT	8593	A	G	1
MT	8595	C	T	1
MT	8596	A	G	2
MT	8602	T	C	7
MT	8604	T	C	2
MT	8614	T	C	1
MT	8616	G	T	5
MT	8618	T	C	3
MT	8633	A	G	1
MT	8634	T	C	3
MT	8636	T	C	1
MT	8654	T	C	2
MT	8655	C	T	13
MT	8658	C	T	2
MT	8659	A	G	2
MT	8666	A	G	1
MT	8676	C	T	1
MT	8679	A	G	2
MT	8681	T	C	1
MT	8684	C	T	1
MT	8697	G	A	61
MT	8701	A	G	109
MT	8701	A	T	1
MT	8703	C	T	1
MT	8704	A	G	1
MT	8705	T	C	7
MT	8718	A	G	1
MT	8736	T	C	1
MT	8742	A	G	1
MT	8762	T	C	1
MT	8772	T	C	1
MT	8784	A	G	2
MT	8790	G	A	3
MT	8793	T	C	1
MT	8794	C	T	48
MT	8817	A	G	1
MT	8818	C	T	12
MT	8829	C	T	1
MT	8836	A	G	6
MT	8837	T	C	1
MT	8838	G	A	2
MT	8843	T	C	4
MT	8848	T	C	1
MT	8854	G	A	1
MT	8856	G	A	3
MT	8860	A	G	825
MT	8865	G	A	1
MT	8866	A	G	1
MT	8869	A	G	3
MT	8875	T	C	3
MT	8888	T	C	1
MT	8896	G	A	4
MT	8901	A	G	3
MT	8910	C	T	1
MT	8925	A	G	1
MT	8937	T	C	1
MT	8947	C	T	3
MT	8958	C	T	2
MT	8962	A	G	1
MT	8963	C	T	1
MT	8964	C	T	1
MT	8965	A	G	1
MT	8966	T	C	1
MT	8975	T	C	2
MT	8986	A	G	1
MT	8994	G	A	18
MT	9006	A	G	2
MT	9007	A	G	3
MT	9012	T	C	1
MT	9016	A	G	1
MT	9025	G	A	1
MT	9033	A	G	1
MT	9039	G	A	4
MT	9041	A	G	1
MT	9042	C	T	1
MT	9052	A	G	2
MT	9053	G	A	7
MT	9055	G	A	80
MT	9064	G	A	1
MT	9066	A	G	1
MT	9070	T	G	2
MT	9072	A	G	6
MT	9078	T	C	3
MT	9083	T	C	1
MT	9088	T	C	2
MT	9093	A	G	5
MT	9097	A	G	2
MT	9098	T	C	2
MT	9099	C	T	1
MT	9109	A	G	1
MT	9114	A	G	1
MT	9116	T	C	1
MT	9117	T	C	2
MT	9123	G	A	16
MT	9128	T	C	2
MT	9129	C	T	1
MT	9137	T	C	1
MT	9139	G	A	1
MT	9141	T	C	1
MT	9145	G	A	4
MT	9148	T	C	1
MT	9150	A	G	8
MT	9156	A	G	2
MT	9180	A	G	4
MT	9182	G	A	2
MT	9187	T	C	1
MT	9189	C	T	1
MT	9194	A	G	1
MT	9196	G	A	1
MT	9201	C	T	1
MT	9221	A	G	24
MT	9230	T	C	2
MT	9233	T	C	1
MT	9234	A	G	1
MT	9248	C	T	1
MT	9254	A	G	13
MT	9266	G	A	4
MT	9275	A	G	1
MT	9288	A	G	2
MT	9296	C	T	1
MT	9299	A	G	2
MT	9300	G	A	3
MT	9305	G	A	1
MT	9329	G	A	1
MT	9335	C	T	3
MT	9338	A	G	1
MT	9347	A	G	1
MT	9362	A	G	1
MT	9365	C	T	1
MT	9368	A	G	1
MT	9377	A	G	4
MT	9380	G	A	19
MT	9386	T	C	5
MT	9423	C	T	1
MT	9425	A	G	1
MT	9449	C	T	7
MT	9464	T	C	1
MT	9469	C	T	1
MT	9473	A	C	1
MT	9477	G	A	49
MT	9478	T	C	1
MT	9488	C	T	1
MT	9489	G	A	1
MT	9494	A	G	4
MT	9498	T	C	1
MT	9515	C	T	1
MT	9530	T	C	1
MT	9531	A	G	2
MT	9536	C	T	2
MT	9540	T	C	109
MT	9542	A	G	1
MT	9545	A	G	25
MT	9548	G	A	10
MT	9554	G	A	5
MT	9560	A	G	1
MT	9563	A	G	1
MT	9569	C	T	1
MT	9575	G	A	1
MT	9585	C	T	1
MT	9590	A	G	2
MT	9591	G	A	1
MT	9610	C	A	1
MT	9612	G	A	1
MT	9615	T	C	1
MT	9632	A	G	1
MT	9635	A	C	1
MT	9644	A	G	1
MT	9650	C	T	2
MT	9656	T	C	3
MT	9661	T	C	1
MT	9667	A	G	5
MT	9668	C	T	2
MT	9670	A	G	2
MT	9682	T	C	2
MT	9698	T	C	74
MT	9699	A	G	1
MT	9716	T	C	9
MT	9719	C	T	1
MT	9725	T	C	1
MT	9738	G	A	1
MT	9753	G	A	1
MT	9755	G	A	3
MT	9758	T	C	1
MT	9767	C	T	2
MT	9773	C	T	1
MT	9777	G	A	1
MT	9800	T	C	1
MT	9801	G	A	2
MT	9804	G	A	3
MT	9818	C	T	1
MT	9824	T	A	1
MT	9824	T	C	5
MT	9833	T	C	1
MT	9860	C	T	1
MT	9861	T	C	1
MT	9884	C	T	1
MT	9887	T	C	2
MT	9899	T	C	11
MT	9903	T	C	1
MT	9909	T	C	1
MT	9921	G	A	1
MT	9923	C	T	3
MT	9932	G	A	3
MT	9938	T	C	1
MT	9947	G	A	10
MT	9948	G	A	1
MT	9950	T	C	17
MT	9957	T	C	1
MT	9959	T	C	1
MT	9962	G	A	1
MT	9965	T	C	1
MT	9966	G	A	7
MT	9986	G	A	1
MT	9992	C	T	1
MT	10031	T	C	2
MT	10034	T	C	20
MT	10044	A	G	10
MT	10084	T	C	2
MT	10086	A	G	5
MT	10088	C	T	1
MT	10097	A	G	4
MT	10101	T	C	2
MT	10110	A	G	1
MT	10113	A	G	1
MT	10115	T	C	24
MT	10124	T	C	2
MT	10128	C	T	1
MT	10166	T	C	1
MT	10172	G	A	4
MT	10192	C	T	4
MT	10199	C	T	1
MT	10211	C	T	3
MT	10217	A	G	3
MT	10235	T	C	3
MT	10237	T	C	3
MT	10238	T	C	29
MT	10245	T	C	1
MT	10256	T	C	3
MT	10262	A	G	2
MT	10274	T	C	2
MT	10283	A	G	1
MT	10289	A	G	2
MT	10310	G	A	10
MT	10310	G	C	1
MT	10320	G	A	2
MT	10321	T	C	6
MT	10325	G	A	1
MT	10326	T	A	1
MT	10334	C	T	1
MT	10335	T	C	1
MT	10337	A	G	1
MT	10364	G	A	1
MT	10370	T	C	4
MT	10373	G	A	3
MT	10388	A	G	1
MT	10394	C	T	2
MT	10397	A	G	1
MT	10398	A	G	261
MT	10400	C	T	54
MT	10410	T	C	5
MT	10446	A	G	2
MT	10454	T	C	5
MT	10463	T	A	1
MT	10463	T	C	62
MT	10490	T	C	1
MT	10499	A	G	13
MT	10506	A	G	2
MT	10511	C	T	1
MT	10517	T	C	1
MT	10532	A	G	1
MT	10535	T	C	3
MT	10550	A	G	72
MT	10553	C	T	1
MT	10556	C	T	2
MT	10562	A	G	1
MT	10586	G	A	7
MT	10589	G	A	8
MT	10595	T	C	1
MT	10598	A	G	1
MT	10601	T	C	2
MT	10609	T	C	6
MT	10619	C	T	2
MT	10622	C	T	1
MT	10640	T	C	2
MT	10654	C	T	1
MT	10664	C	T	1
MT	10667	T	C	2
MT	10670	C	T	1
MT	10685	G	A	6
MT	10688	G	A	14
MT	10694	A	G	2
MT	10697	C	T	1
MT	10698	C	T	2
MT	10709	A	C	1
MT	10727	C	T	1
MT	10733	C	T	1
MT	10746	C	T	1
MT	10750	A	G	3
MT	10754	A	G	2
MT	10771	A	G	3
MT	10790	T	C	1
MT	10801	G	A	2
MT	10810	T	C	14
MT	10816	A	G	1
MT	10819	A	G	12
MT	10822	C	T	5
MT	10828	T	C	3
MT	10864	C	T	1
MT	10873	T	C	108
MT	10876	A	G	13
MT	10907	T	C	3
MT	10915	T	C	9
MT	10920	C	T	2
MT	10927	T	C	5
MT	10931	T	C	1
MT	10933	C	T	1
MT	10954	C	T	1
MT	10955	C	T	1
MT	10960	A	G	1
MT	10961	C	T	1
MT	10966	T	C	1
MT	10978	A	G	8
MT	10993	G	A	3
MT	11002	A	G	8
MT	11009	T	C	3
MT	11016	G	A	14
MT	11020	A	G	1
MT	11025	T	C	4
MT	11044	C	T	1
MT	11050	T	C	1
MT	11061	C	T	1
MT	11065	A	G	1
MT	11071	C	T	1
MT	11084	A	G	1
MT	11086	A	G	1
MT	11087	T	C	2
MT	11101	A	G	2
MT	11107	C	T	1
MT	11116	T	C	1
MT	11150	G	A	3
MT	11151	C	T	2
MT	11152	T	C	3
MT	11167	A	G	1
MT	11176	G	A	2
MT	11177	C	T	15
MT	11197	C	T	4
MT	11204	T	C	5
MT	11215	C	T	4
MT	11242	C	G	2
MT	11251	A	G	124
MT	11253	T	C	7
MT	11257	C	T	2
MT	11260	T	C	1
MT	11296	C	T	1
MT	11299	T	C	75
MT	11302	C	T	1
MT	11314	A	G	4
MT	11332	C	T	16
MT	11335	C	T	1
MT	11339	T	C	4
MT	11348	C	T	2
MT	11350	A	G	1
MT	11353	T	C	1
MT	11356	C	T	1
MT	11362	A	G	3
MT	11377	G	A	19
MT	11392	A	T	1
MT	11410	T	C	1
MT	11422	C	T	1
MT	11437	T	C	1
MT	11440	G	A	2
MT	11464	C	T	1
MT	11465	T	C	2
MT	11467	A	G	162
MT	11470	A	G	9
MT	11473	A	G	1
MT	11479	C	A	1
MT	11485	T	C	18
MT	11518	G	A	1
MT	11527	C	T	1
MT	11533	C	T	1
MT	11536	C	T	1
MT	11548	A	G	1
MT	11560	A	G	1
MT	11581	C	T	1
MT	11590	A	G	1
MT	11611	G	A	1
MT	11617	T	C	1
MT	11623	C	T	1
MT	11626	T	C	2
MT	11641	A	G	1
MT	11647	C	T	1
MT	11653	A	G	6
MT	11654	A	G	1
MT	11662	T	C	1
MT	11665	C	T	3
MT	11674	C	T	14
MT	11696	G	A	2
MT	11701	T	C	1
MT	11719	G	A	541
MT	11732	T	C	4
MT	11734	A	G	1
MT	11761	C	T	1
MT	11782	C	T	1
MT	11788	C	T	5
MT	11794	T	C	1
MT	11809	T	C	3
MT	11812	A	G	45
MT	11840	C	T	14
MT	11864	T	C	3
MT	11869	C	A	4
MT	11869	C	T	1
MT	11875	T	C	1
MT	11878	T	C	1
MT	11884	A	G	1
MT	11890	A	G	2
MT	11893	A	G	2
MT	11899	T	C	3
MT	11902	G	A	1
MT	11903	C	T	1
MT	11905	A	G	1
MT	11908	A	G	1
MT	11911	C	T	1
MT	11914	G	A	63
MT	11923	A	G	2
MT	11928	A	G	4
MT	11929	T	C	2
MT	11932	C	T	1
MT	11935	T	C	1
MT	11938	C	T	1
MT	11944	T	C	25
MT	11947	A	G	13
MT	11963	G	A	2
MT	11969	G	A	3
MT	11984	T	C	1
MT	12007	G	A	62
MT	12014	C	T	1
MT	12019	C	T	1
MT	12030	A	G	1
MT	12046	A	G	1
MT	12049	C	T	1
MT	12061	C	T	1
MT	12063	C	T	1
MT	12074	A	T	1
MT	12083	T	G	1
MT	12091	T	C	3
MT	12092	C	T	3
MT	12103	C	A	1
MT	12127	G	A	2
MT	12130	T	C	3
MT	12133	C	T	1
MT	12134	T	C	1
MT	12135	C	A	1
MT	12136	T	C	3
MT	12161	T	C	1
MT	12171	A	G	4
MT	12172	A	G	2
MT	12188	T	C	2
MT	12192	G	A	1
MT	12217	A	G	1
MT	12236	G	A	6
MT	12239	C	T	1
MT	12248	A	G	2
MT	12280	A	G	2
MT	12297	T	C	1
MT	12308	A	G	159
MT	12346	C	T	2
MT	12354	T	C	1
MT	12358	A	G	7
MT	12361	A	G	1
MT	12372	G	A	165
MT	12373	A	G	1
MT	12396	T	C	1
MT	12397	A	G	3
MT	12405	C	T	1
MT	12406	G	A	6
MT	12408	T	C	1
MT	12414	T	C	14
MT	12438	T	C	2
MT	12441	T	C	1
MT	12444	A	G	1
MT	12468	T	C	1
MT	12477	T	C	1
MT	12492	A	T	2
MT	12501	G	A	32
MT	12519	T	C	6
MT	12544	A	G	1
MT	12557	C	T	4
MT	12561	G	A	4
MT	12570	A	G	2
MT	12609	T	C	1
MT	12612	A	G	68
MT	12616	T	C	3
MT	12618	G	A	9
MT	12630	G	A	6
MT	12631	T	G	1
MT	12633	C	A	14
MT	12633	C	T	1
MT	12634	A	G	9
MT	12636	C	T	1
MT	12648	A	G	1
MT	12651	G	A	2
MT	12654	A	G	3
MT	12657	T	C	1
MT	12672	A	G	1
MT	12674	A	G	1
MT	12687	C	T	1
MT	12693	A	G	19
MT	12696	T	C	5
MT	12705	C	T	221
MT	12714	T	C	2
MT	12720	A	G	2
MT	12732	T	C	1
MT	12738	T	C	1
MT	12738	T	G	2
MT	12741	C	T	3
MT	12753	A	G	1
MT	12771	G	A	4
MT	12783	T	C	1
MT	12810	A	G	9
MT	12811	T	C	7
MT	12822	A	G	6
MT	12843	T	C	1
MT	12849	A	G	1
MT	12858	C	T	1
MT	12873	T	C	1
MT	12876	C	T	1
MT	12879	T	C	3
MT	12880	T	C	1
MT	12882	C	T	6
MT	12891	C	T	2
MT	12892	T	C	2
MT	12903	T	C	1
MT	12906	C	A	1
MT	12906	C	T	2
MT	12909	A	G	1
MT	12937	A	G	8
MT	12948	A	G	4
MT	12950	A	G	2
MT	12952	G	A	1
MT	12954	T	C	7
MT	12957	T	C	1
MT	12976	C	T	1
MT	12996	A	G	1
MT	12999	A	G	1
MT	13005	A	G	1
MT	13015	T	C	1
MT	13017	A	G	2
MT	13020	T	C	12
MT	13023	C	T	1
MT	13032	A	G	2
MT	13035	C	T	1
MT	13044	C	T	1
MT	13077	C	T	1
MT	13095	T	C	1
MT	13098	A	G	3
MT	13101	A	C	3
MT	13104	A	G	2
MT	13105	A	G	30
MT	13110	C	T	1
MT	13111	T	C	1
MT	13117	A	G	6
MT	13129	C	T	3
MT	13135	G	A	5
MT	13145	G	A	7
MT	13146	C	T	1
MT	13149	A	G	1
MT	13182	T	C	1
MT	13188	C	T	2
MT	13191	T	C	1
MT	13192	C	T	1
MT	13194	G	A	4
MT	13197	C	T	3
MT	13224	T	C	1
MT	13263	A	G	19
MT	13269	A	G	4
MT	13272	C	T	1
MT	13276	A	G	1
MT	13281	T	C	4
MT	13285	A	G	1
MT	13287	C	T	1
MT	13317	G	A	2
MT	13326	T	C	7
MT	13327	A	G	1
MT	13350	A	G	1
MT	13368	G	A	62
MT	13371	C	T	1
MT	13389	C	T	1
MT	13395	A	G	1
MT	13404	T	C	4
MT	13413	A	G	1
MT	13419	A	G	1
MT	13419	A	T	1
MT	13422	A	G	1
MT	13431	C	T	1
MT	13434	A	G	2
MT	13449	C	T	1
MT	13464	C	T	1
MT	13470	A	G	1
MT	13477	G	A	1
MT	13485	A	G	6
MT	13488	T	C	2
MT	13500	T	C	3
MT	13506	C	T	13
MT	13542	A	G	1
MT	13545	C	T	1
MT	13572	T	C	1
MT	13576	A	G	1
MT	13590	G	A	48
MT	13604	G	C	1
MT	13617	T	C	48
MT	13630	A	G	6
MT	13635	T	C	2
MT	13637	A	G	11
MT	13641	T	C	1
MT	13650	C	T	37
MT	13651	A	G	5
MT	13656	T	C	1
MT	13665	T	C	1
MT	13674	T	C	1
MT	13680	C	T	11
MT	13681	A	G	4
MT	13682	C	G	2
MT	13708	G	A	83
MT	13710	A	G	3
MT	13711	G	A	3
MT	13712	C	T	2
MT	13716	A	G	1
MT	13719	C	T	1
MT	13722	A	G	12
MT	13734	T	C	13
MT	13740	T	C	15
MT	13741	A	G	1
MT	13743	T	C	2
MT	13748	A	G	1
MT	13752	T	C	1
MT	13759	G	A	24
MT	13762	T	G	1
MT	13780	A	G	22
MT	13789	T	C	12
MT	13803	A	G	18
MT	13812	T	C	2
MT	13813	G	A	1
MT	13818	T	C	1
MT	13819	T	C	1
MT	13820	T	C	1
MT	13827	A	G	4
MT	13831	C	T	1
MT	13834	A	G	2
MT	13857	A	G	1
MT	13869	T	C	1
MT	13879	T	C	10
MT	13880	C	A	4
MT	13886	T	C	3
MT	13889	G	A	1
MT	13893	A	G	2
MT	13896	T	C	1
MT	13899	T	C	1
MT	13914	C	A	6
MT	13924	C	T	3
MT	13928	G	C	12
MT	13933	A	G	4
MT	13934	C	T	11
MT	13942	A	G	1
MT	13945	A	G	1
MT	13947	C	T	1
MT	13953	T	C	1
MT	13958	G	C	2
MT	13965	T	C	5
MT	13966	A	G	18
MT	13967	C	T	1
MT	13980	G	A	1
MT	13992	C	T	1
MT	14000	T	A	6
MT	14002	A	G	4
MT	14003	C	T	1
MT	14007	A	G	2
MT	14013	A	G	1
MT	14016	G	A	3
MT	14020	T	C	1
MT	14025	T	C	1
MT	14034	T	C	2
MT	14037	A	G	4
MT	14040	G	A	3
MT	14049	C	T	1
MT	14053	A	G	1
MT	14059	A	G	4
MT	14070	A	G	2
MT	14082	C	T	1
MT	14088	T	C	2
MT	14097	C	T	1
MT	14106	T	C	2
MT	14110	T	C	1
MT	14118	A	G	5
MT	14125	C	T	2
MT	14128	A	G	2
MT	14129	C	T	1
MT	14131	C	T	1
MT	14133	A	G	12
MT	14139	A	G	5
MT	14148	A	G	4
MT	14149	C	T	1
MT	14152	A	G	2
MT	14155	C	T	1
MT	14167	C	T	73
MT	14178	T	C	14
MT	14179	A	G	1
MT	14182	T	C	30
MT	14197	T	C	1
MT	14200	T	C	1
MT	14203	A	G	4
MT	14212	T	C	17
MT	14220	A	G	2
MT	14221	T	C	1
MT	14233	A	G	45
MT	14239	C	T	1
MT	14258	G	A	1
MT	14272	C	T	1
MT	14278	T	C	2
MT	14280	A	G	3
MT	14284	C	T	3
MT	14290	T	C	1
MT	14305	G	A	4
MT	14308	T	C	1
MT	14311	T	C	3
MT	14311	T	G	1
MT	14318	T	C	18
MT	14323	G	A	4
MT	14326	T	C	1
MT	14334	C	T	1
MT	14353	T	C	1
MT	14356	C	T	2
MT	14364	G	A	4
MT	14365	C	T	14
MT	14370	A	G	2
MT	14371	T	C	1
MT	14374	T	C	2
MT	14386	T	C	1
MT	14405	A	G	1
MT	14410	G	A	1
MT	14417	A	G	1
MT	14433	C	T	1
MT	14470	T	A	6
MT	14470	T	C	27
MT	14482	C	T	2
MT	14488	T	C	1
MT	14494	T	C	1
MT	14497	A	G	2
MT	14501	A	G	1
MT	14502	T	C	1
MT	14503	T	C	1
MT	14514	T	C	1
MT	14524	A	G	1
MT	14530	T	C	1
MT	14544	G	A	1
MT	14548	A	G	2
MT	14551	A	G	1
MT	14560	G	A	16
MT	14566	A	G	19
MT	14569	G	A	5
MT	14577	T	G	1
MT	14581	T	C	3
MT	14582	A	G	14
MT	14584	T	C	2
MT	14587	A	G	7
MT	14593	A	G	1
MT	14599	A	G	2
MT	14605	A	G	1
MT	14620	C	T	16
MT	14623	C	T	1
MT	14668	C	T	14
MT	14683	A	G	1
MT	14687	A	G	6
MT	14690	A	G	1
MT	14693	A	G	2
MT	14727	T	C	1
MT	14751	C	T	1
MT	14755	A	G	1
MT	14757	T	C	1
MT	14766	C	T	542
MT	14769	A	G	6
MT	14770	C	T	1
MT	14783	T	C	54
MT	14790	A	G	1
MT	14793	A	G	25
MT	14798	T	C	116
MT	14812	C	G	1
MT	14831	G	A	1
MT	14839	A	G	1
MT	14845	C	T	1
MT	14851	A	G	1
MT	14861	G	A	2
MT	14866	C	T	2
MT	14869	G	A	5
MT	14869	G	C	1
MT	14872	C	T	12
MT	14883	C	T	1
MT	14890	A	G	2
MT	14893	A	G	1
MT	14902	C	T	2
MT	14905	G	A	66
MT	14911	C	T	6
MT	14914	A	G	1
MT	14929	C	T	1
MT	14935	T	C	1
MT	14944	C	T	1
MT	14971	T	C	1
MT	14978	A	G	1
MT	14979	T	C	3
MT	14983	C	T	1
MT	14992	T	C	1
MT	15010	A	G	1
MT	15024	G	A	1
MT	15024	G	C	1
MT	15028	C	A	4
MT	15034	A	T	1
MT	15043	G	A	80
MT	15052	A	G	1
MT	15055	T	C	1
MT	15061	A	G	1
MT	15067	T	C	2
MT	15071	T	C	1
MT	15074	T	C	1
MT	15077	G	A	1
MT	15094	C	T	1
MT	15100	C	T	1
MT	15106	G	A	2
MT	15107	C	T	1
MT	15110	G	A	8
MT	15115	T	C	8
MT	15119	G	A	1
MT	15136	C	T	1
MT	15148	G	A	5
MT	15154	C	A	1
MT	15166	C	T	1
MT	15172	G	A	7
MT	15191	T	C	3
MT	15199	C	T	2
MT	15204	T	C	1
MT	15211	C	T	2
MT	15214	T	C	1
MT	15217	G	A	8
MT	15218	A	G	20
MT	15221	G	A	1
MT	15223	C	T	2
MT	15226	A	G	1
MT	15229	T	C	6
MT	15231	A	G	1
MT	15236	A	G	3
MT	15244	A	G	9
MT	15257	G	A	19
MT	15261	G	A	1
MT	15262	T	C	1
MT	15299	T	C	4
MT	15301	G	A	98
MT	15311	A	G	3
MT	15313	T	C	2
MT	15314	G	A	6
MT	15315	C	T	2
MT	15317	G	A	1
MT	15319	C	T	1
MT	15325	A	C	1
MT	15326	A	G	892
MT	15338	C	T	1
MT	15340	A	G	1
MT	15346	G	A	2
MT	15349	C	T	1
MT	15355	G	A	4
MT	15367	C	T	2
MT	15380	A	G	1
MT	15386	C	T	3
MT	15388	T	C	1
MT	15391	C	T	2
MT	15400	C	T	1
MT	15409	C	T	3
MT	15412	T	C	2
MT	15421	A	G	1
MT	15424	C	T	2
MT	15430	C	T	2
MT	15431	G	A	2
MT	15434	C	T	1
MT	15452	C	A	125
MT	15454	T	C	5
MT	15458	T	C	3
MT	15465	T	C	1
MT	15470	T	C	2
MT	15481	C	T	1
MT	15487	A	T	19
MT	15493	C	T	1
MT	15496	A	G	3
MT	15497	G	A	3
MT	15499	C	T	1
MT	15508	C	T	1
MT	15511	T	C	1
MT	15512	T	C	2
MT	15519	T	C	1
MT	15520	A	G	2
MT	15535	C	T	21
MT	15553	G	A	1
MT	15565	T	C	3
MT	15574	C	T	1
MT	15596	G	A	1
MT	15598	C	T	1
MT	15607	A	G	60
MT	15617	G	A	2
MT	15622	T	C	2
MT	15625	C	A	1
MT	15629	T	C	7
MT	15631	A	G	1
MT	15632	C	A	1
MT	15632	C	T	1
MT	15640	C	T	1
MT	15646	C	T	2
MT	15650	G	A	1
MT	15661	C	T	1
MT	15662	A	G	2
MT	15670	T	C	4
MT	15672	T	C	1
MT	15676	C	T	1
MT	15679	A	G	2
MT	15682	A	G	1
MT	15693	T	C	16
MT	15706	A	G	1
MT	15712	A	G	1
MT	15721	T	C	3
MT	15724	A	G	1
MT	15734	G	A	2
MT	15742	C	A	3
MT	15746	A	G	3
MT	15758	A	G	11
MT	15773	G	A	4
MT	15775	A	G	3
MT	15784	T	C	24
MT	15789	C	T	1
MT	15790	C	T	1
MT	15791	A	G	1
MT	15793	C	T	1
MT	15799	A	G	2
MT	15803	G	A	1
MT	15805	A	G	1
MT	15808	A	C	1
MT	15812	G	A	6
MT	15817	A	G	4
MT	15824	A	G	5
MT	15829	A	G	1
MT	15833	C	T	14
MT	15844	A	G	2
MT	15849	C	T	2
MT	15850	T	C	1
MT	15851	A	G	4
MT	15852	T	C	2
MT	15874	A	G	2
MT	15880	A	G	1
MT	15883	G	A	1
MT	15884	G	A	9
MT	15884	G	C	14
MT	15892	T	C	1
MT	15893	T	C	1
MT	15900	T	C	2
MT	15903	A	G	1
MT	15904	C	T	21
MT	15905	T	C	3
MT	15907	A	G	12
MT	15916	T	C	2
MT	15924	A	G	47
MT	15927	G	A	7
MT	15928	G	A	60
MT	15930	G	A	7
MT	15936	A	T	2
MT	15937	A	G	1
MT	15938	C	T	1
MT	15941	T	C	1
MT	15942	T	C	2
MT	15946	C	T	1
MT	15947	A	G	1
MT	15954	A	C	2
MT	15968	T	C	1
MT	15977	C	T	1
MT	15978	C	T	1
MT	15983	T	C	1
MT	16037	A	G	1
MT	16038	A	G	2
MT	16042	G	A	1
MT	16048	G	A	5
MT	16051	A	G	27
MT	16067	C	T	5
MT	16069	C	T	67
MT	16075	T	C	3
MT	16083	C	T	1
MT	16084	G	A	1
MT	16086	T	C	7
MT	16092	T	C	16
MT	16093	T	C	48
MT	16095	C	T	1
MT	16102	T	C	1
MT	16104	C	T	6
MT	16108	C	T	3
MT	16111	C	A	2
MT	16111	C	G	1
MT	16111	C	T	50
MT	16114	C	A	5
MT	16114	C	T	5
MT	16124	T	C	11
MT	16126	T	C	141
MT	16129	G	A	76
MT	16129	G	C	12
MT	16134	C	T	8
MT	16136	T	C	8
MT	16140	T	C	7
MT	16142	C	T	1
MT	16144	T	C	3
MT	16145	G	A	29
MT	16146	A	G	2
MT	16147	C	A	1
MT	16147	C	T	2
MT	16148	C	T	5
MT	16150	C	T	1
MT	16152	T	C	1
MT	16153	G	A	8
MT	16155	A	G	1
MT	16156	G	A	1
MT	16158	A	C	1
MT	16158	A	G	1
MT	16162	A	G	17
MT	16163	A	G	13
MT	16167	C	T	1
MT	16168	C	T	3
[truncated: 154 more rows]
