# Supplementary material for: Genetic Evidence for Elevated Pathogenicity of Mitochondrial DNA Heteroplasmy in Autism Spectrum Disorder
Source: PLoS Genet. 2016 Oct 28;12(10):e1006391. doi: 10.1371/journal.pgen.1006391 (PMC5085253; doi:10.1371/journal.pgen.1006391)
Supplement: S1 Table — (XLSX) [file pgen.1006391.s003.xlsx]

## Sheet: S1 Table
S1 Table. Contribution of private mtDNA mutations to ASD in families stratified according to both IQ and SRS scores.
Subpopulations	Groups	Probanda	Siblinga	OR [95% CI]	P
Normal IQ & concordant SRS	Nonsynonymous	10 (4.6%)	11 (5.0%)	0.90 [0.34-2.40]	0.67
(n = 218 families) b,c	CADD > 15	7 (3.2%)	4 (1.8%)	1.77 [0.44-8.38]	0.27
	CADD > 20	4 (1.8%)	3 (1.4%)	1.34 [0.22-9.25]	0.50
Normal IQ & discordant SRS	Nonsynonymous	10 (4.8%)	5 (2.4%)	2.05 [0.62-7.77]	0.15
(n = 210 families) b,c	CADD > 15	5 (2.4%)	2 (1.0%)	2.53 [0.41-26.87]	0.22
	CADD > 20	3 (1.4%)	2 (1.0%)	1.51 [0.17-18.20]	0.50
Diminished IQ & concordant SRS	Nonsynonymous	10 (6.0%)	5 (3.0%)	2.06 [0.62-7.85]	0.15
(n=168 families) b,c	CADD > 15	7 (4.2%)	3 (1.8%)	2.39 [0.53-14.54]	0.19
	CADD > 20	6 (3.6%)	2 (1.2%)	3.06 [0.54-31.48]	0.14
Diminished IQ & discordant SRS	Nonsynonymous	18 (6.9%)	5 (1.9%)	3.79 [1.33-13.25]	0.0045
(n=259 families) b,c	CADD > 15	9 (3.5%)	2 (0.8%)	4.61 [0.94-44.30]	0.031
	CADD > 20	7 (2.7%)	2 (0.8%)	3.56 [0.67-35.46]	0.088
aData are the number of individuals carrying private mutations (percentage of families).
bfamilies with probands having full-scale IQ > 85 or ≤ 85; IQ information for 48 families was not available.
cFamilies with discordant SRS scores had proband SRS score > 75 and sibling SRS score < 50; otherwise they were considered as having concordant SRS scores; proband and sibling SRS scores were not available in 8 families.
CADD: mutations predicted pathogenic with CADD Phred score >15 or >20; Results in the main text were based on “CADD > 15”; P: one-tailed P values for Fisher's exact test.
