# Supplementary material for: Genetic Evidence for Elevated Pathogenicity of Mitochondrial DNA Heteroplasmy in Autism Spectrum Disorder
Source: PLoS Genet. 2016 Oct 28;12(10):e1006391. doi: 10.1371/journal.pgen.1006391 (PMC5085253; doi:10.1371/journal.pgen.1006391)
Supplement: S2 Table — (XLSX) [file pgen.1006391.s004.xlsx]

## Sheet: S2 Table
S2 Table. Transmission pattern of mtDNA heteroplasmies in families stratified by proband sex and sibling sex.
Subpopulations	Groups	Transmitted to both	Transmitted only to probands	Transmitted only to siblings	P
All	All heteroplasmies	77	38	45	0.82
(n = 903 families)	Nonsynonymous	22	16	7	0.021
	Predicted pathogenic	5	9	1	0.0057
Male probands	All heteroplasmies	68	35	40	0.77
(n = 815 families)	Nonsynonymous	21	15	6	0.016
	Predicted pathogenic	5	9	1	0.0057
Female probands	All heteroplasmies	9	3	5	0.76
(n = 88 families)	Nonsynonymous	1	1	1	0.5
	Predicted pathogenic	0	0	0	-
Male siblings	All heteroplasmies	43	21	19	0.5
(n = 417 families)	Nonsynonymous	11	8	4	0.12
	Predicted pathogenic	2	4	1	0.09
Female siblings	All heteroplasmies	34	17	26	0.89
(n = 486 families)	Nonsynonymous	11	8	3	0.042
	Predicted pathogenic	3	5	0	0.013
Predicted pathogenic: mutations with CADD Phred score > 15; P: p values for one-tailed paired t-test.
