# Supplementary material for: Genetic Evidence for Elevated Pathogenicity of Mitochondrial DNA Heteroplasmy in Autism Spectrum Disorder
Source: PLoS Genet. 2016 Oct 28;12(10):e1006391. doi: 10.1371/journal.pgen.1006391 (PMC5085253; doi:10.1371/journal.pgen.1006391)
Supplement: S3 Table — (XLSX) [file pgen.1006391.s005.xlsx]

## Sheet: S3 Table
S3 Table. Neurological and developmental defects in autistic children carrying pathogenic and/or disease-associated private mtDNA mutations.
Groups	Traits	ASD patients detected with pathogenic private mtDNA mutations (n=33)	Other ASD patients in the SFARI database (n=2,726)		Other ASD patients included in this study with relevant data in the SFARI database (n=822)		11033.p1	11062.p1	11227.p1	11236.p1	11421.p1	12030.p1	12066.p1	12096.p1	12424.p1	12563.p1	12743.p1	12759.p1	12799.p1	12894.p1	12950.p1	13038.p1	13302.p1	13304.p1	13512.p1	13518.p1	13671.p1	13921.p1	13932.p1	13961.p1	14005.p1	14066.p1	14169.p1	14329.p1	14376.p1	14433.p1	14436.p1	14452.p1	14454.p1
		values a	values a	P b	values a	P b
Anthropometric traits	Height (z_score) c	-0.25/0.03 [-0.58~0.45]	0.34/0.36 [-0.40~1.10]	0.026	0.39/0.41 [-0.34~1.16]	0.017	1.29	-0.26	-1.77	NA	-1.17	-1.8	-0.28	3.69	0.48	-0.18	0.19	-0.96	-1.03	-0.25	3.11	0.29	2.06	2.04	-0.3	-0.25	-0.28	0.44	-0.86	-0.04	-0.46	-0.58	0.61	-0.37	-2.45	0.62	-0.04	-0.04	-0.59
	BMI (z_score) c	0.12/0.29 [-0.53~0.97]	0.63/0.67 [-0.24~1.60]	0.079	0.67/0.67 [-0.26~1.68]	0.089	0.05	0.04	-0.93	-0.22	1.23	-1.17	-1	2.29	0.89	-0.23	0.12	-2.92	0.36	1.29	0.47	-0.53	3.52	2.1	-0.04	0.3	-0.77	0.1	-1	0.97	1.26	0.27	0.01	0.95	-1.72	2.38	-1.64	2.93	0.2
Neurological or developmental defects related to MD e	Febrile or non-febrile seizures d	6 (18.2%)	183 (6.7%)	0.022	51 (6.2%)	0.018	yes	no	no	no	no	no	yes	no	no	yes	yes	no	no	no	no	no	no	no	no	no	no	yes	no	no	no	no	no	no	yes	no	no	no	no
	Epilepsy d	2 (6.1%)	61 (2.2%)	0.173	18 (2.2%)	0.179	no	no	no	no	no	no	no	no	no	no	no	no	no	no	no	no	no	no	no	no	no	yes	no	no	no	no	no	no	yes	no	no	no	no
	Anorexia nervosa	1 (3.3%)	7 (0.3%)	0.089	2 (0.3%)	0.111	no	no	no	no	no	no	no	no	no	no	NA	yes	no	no	no	NA	NA	no	no	no	no	no	no	no	no	no	no	no	no	no	no	no	no
	Movement abnormalities	2 (6.1%)	86 (3.2%)	0.286	19 (2.3%)	0.194	yes	no	no	no	no	no	no	no	no	no	no	no	no	no	no	no	no	no	no	no	no	no	no	no	no	no	no	no	no	yes	no	no	no
	Neonatal hypoglycemia	3 (11.1%)	43 (1.9%)	0.027	17 (2.2%)	0.046	NA	NA	NA	NA	NA	NA	no	no	no	no	no	yes	no	no	no	no	no	no	no	no	no	yes	no	yes	no	no	no	no	no	no	no	no	no
	Floppy infant (neonatal hypotonia)	3 (9.1%)	180 (6.6%)	0.421	55 (6.7%)	0.423	no	no	no	no	no	no	no	no	no	no	no	no	no	no	no	no	no	no	no	yes	no	no	yes	no	no	no	no	no	no	no	yes	no	no
	Mental retardation	2 (6.7%)	29 (1.1%)	0.048	10 (1.3%)	0.072	no	no	no	no	no	no	no	no	no	no	NA	no	no	no	no	NA	NA	no	no	no	no	no	yes	no	no	no	no	no	yes	no	no	no	no
	Overall	12 (36.4%)	454 (16.7%)	0.0076	132 (16.1%)	0.0067	yes	no	no	no	no	no	yes	no	no	yes	yes	yes	no	no	no	no	no	no	no	yes	no	yes	yes	yes	no	no	no	no	yes	yes	yes	no	no
		aData are median value/mean value [interquartile range] for "anthropometric traits", and number of cases (percentage among individuals with data) for "Neurological or developmental defects related to MD". Individual data are shown in the corresponding columns for each of the 33 ASD children.
		bP values for Mann-Whitney test ("Anthropometric traits") or for Fisher's exact test ("Neurological or developmental defects related to MD") between ASD patients detected with pathogenic and/or disease-associated private mtDNA mutations and other ASD patients
		cZ scores of height and body mass index (BMI) were retrieved from the SFARI database, which were calculated using the World Health Organization (WHO) Child Growth Standards for children 0-5 and the WHO Growth Reference for children 5-19.
		d Information on seizures and epilepsy was obtained from the SFARI bases where patients with a definite diagnosis of epilepsy had a variable for seizures with a value of "3", and patients with reported presence of febrile or non-febrile seizures had the variable with a value of "2",
		and patients with possible or unknown presence of seizures, or with no seizures had the variable with a value of "1" or "0", respectively. ASD patients were considered to have "febrile or non-febrile seizures" in this analysis if they had a variable for seizures with a value of "2" or "3".
		eData were retrieved from tables "ssc_core_descriptive", "ssc_hwhc", "medhx_neurologic_problems", "medhx_prenatal" or "medhx_fam_other_developmental" from the SFARI database; "overall" refers to manifesting at least one of the listed neurological or developmental defects.
		NA: not available
