# Supplementary material for: Genetic Evidence for Elevated Pathogenicity of Mitochondrial DNA Heteroplasmy in Autism Spectrum Disorder
Source: PLoS Genet. 2016 Oct 28;12(10):e1006391. doi: 10.1371/journal.pgen.1006391 (PMC5085253; doi:10.1371/journal.pgen.1006391)
Supplement: S4 Table — (XLSX) [file pgen.1006391.s006.xlsx]

## Sheet: S4 Table
S4 Table. Comparison of methods for calling heteroplasmies with other studies.
Studies	Pubmed ID	Sequencing target region	Depth on mtDNA	Specimens	Tools	Mapping strategy	Reads filters	Base quality (Phred score)	Minimum Depth	Double strand validation	Minor allele fraction	Confidence score
He et al. Nature (2010)a	20200521	mtDNA	~16,700X	blood	Eland		< 3 mismatches in 36bp; not duplicate reads; not low-quality reads	>=23 for all bases in the read	>= 10 distinct reads	>= 3 reads on each strand	>=1.6%
Li et al. AJHG (2010)a	20696290	mtDNA	~67X (114 individuals) and 211X (17 individuals)	blood	MIA		not duplicate reads; not low-quality reads	>= 20 on site, >= 15 for 5 bp flanking		>= 1 read on each strand	>=10%
Goto et al. Genome Biology (2011)a	21699709	mtDNA	~1,170X	blood & buccal cells	BWA	Unique	Default	>= 30 on site	>=100X depth on each strand	>=100X depth on each strand	>= 2% on each strand
Ye et al. PNAS (2014)a	25002485	WGS	~2,000X	LCL	GSNAP	Unique (GSNAP -n 1 -q)	<= 7% mismatches; not duplicate reads	>= 20 on site	>= 10X depth on each strand	>= 2 reads on each strand, >=1% raw frequency on each strand	>=1% on each strand	log-likelihood ratio > 5
Diroma et al. BMC Genomics (2014)	25077682	WES	~162X	LCL	GSNAP	Unique (GSNAP -n 1 -q)	Default	>= 20 on site	>= 20X; >= 2 reads
Ju et al. eLife (2014)	25271376	WGS, WES	~92X (WES)	tumor & control	BWA		Default				>= 3%
Rebolledo-Jaramillo et al. PNAS (2014)a	25313049	mtDNA	~20,000X	blood & buccal cells	BWA & bamleftalign	Unique (BWA MAPQ >=20)	<=2% mismatches; not duplicate reads; paired reads, proper pair or proper orientation in par; read length >=100bp	>= 30 on site	>=1000X depth on each strand	>=1% on each strand; strand bias score <= 1	>=1%; >=0.2% at corresponding heteroplasmic sites members of the same family	likelihood ratio test
Li et al. PNAS (2015)	25675502	mtDNA	~3,500X	12 tissues	BWA & GATK	Unique (BWA MAPQ>=20)	not duplicate reads	>= 20 on site	>50X	>= 3 read on each strand; >=2% frequency on each strand	>=2%; >=0.5% at corresponding heteroplasmic sites in other tissues
Ding et al. Plos Genetics (2015)a	26172475	WGS	~180X	blood	BWA	Unique (BWA MAPQ>=20)	<= 5 mismatches; not duplicate reads; paired reads, proper pair	>= 20 on site	>=40X raw depth; >= 10x HQ depth	>= 1 read on each strand	>=4%
This study		WES	~141X	blood	BWA & bamleftalign	Unique (BWA MAPQ>=20)	<= 5% mismatches; not duplicate reads; paired reads, proper pair or proper orientation in Dloop; read length >=40bp	>= 20 on site	> 40X	>= 1 read on each strand; strand bias P > 0.01	>=5%; >=2% at corresponding heteroplasmic sites in members of the same family	log-likelihood ratio > 5
aadapted from supplementary tables of Ye et al. PNAS (2014) and Ding et al. Plos Genetics (2015). WES: whole-exome sequencing; WGS: whole-genome sequencing.
