# Supplementary material for: Genetic Evidence for Elevated Pathogenicity of Mitochondrial DNA Heteroplasmy in Autism Spectrum Disorder
Source: PLoS Genet. 2016 Oct 28;12(10):e1006391. doi: 10.1371/journal.pgen.1006391 (PMC5085253; doi:10.1371/journal.pgen.1006391)
Supplement: S5 Table — (XLSX) [file pgen.1006391.s007.xlsx]

## Sheet: S5 Table
S5 Table. Valid mtDNA sites for calling heteroplasmies.
mtDNA regions	Total sites	Sites valid for calling heteroplasmies (%)a
All	16569	13,704 (83%)
D-loop	1122	850 (76%)
RNA	4017	3,220 (80%)
Protein coding	11341	9,606 (85%)
asites with median site coverage > 70X depth in the study population
