# Supplementary material for: Genetic Evidence for Elevated Pathogenicity of Mitochondrial DNA Heteroplasmy in Autism Spectrum Disorder
Source: PLoS Genet. 2016 Oct 28;12(10):e1006391. doi: 10.1371/journal.pgen.1006391 (PMC5085253; doi:10.1371/journal.pgen.1006391)
Supplement: S6 Table — (XLSX) [file pgen.1006391.s008.xlsx]

## Sheet: S6 Table
S6 Table. Transition-to-transversion (Ti/Tv) ratio among candidate heteroplasmies.
MAF LLR	(0,1]	(1,2]	(2,5]	(5,10]	(10, ∞]
(0.00,0.01)	1.2 (1995/1601)	1.8 (691/389)	2.0 (1033/513)	3.2 (219/69)	11.5 (23/2)
[0.01,0.02)	2.2 (500/229)	3.7 (409/111)	4.9 (1130/230)	7.6 (364/48)	11.8 (71/6)
[0.02,0.03)	3.0 (51/17)	3.7 (153/41)	13.3 (412/31)	19.0 (247/13)	47.5 (95/2)
[0.03,0.05)	0.3 (1/3)	4.6 (41/9)	14.2 (199/14)	23.3 (233/10)	41.2 (165/4)
[0.05,0.07)	NA	1.0 (1/1)	10.0 (10/1)	24.0 (72/3)	29.0 (116/4)
[0.07,1.00)	NA	NA	∞ (1/0)	∞ (21/0)	29.3 (557/19)
The columns and rows refer to heteroplasmy categories with increasing LLR scores and MAF, respectively. Each entry shows the Ti/Tv ratio, along with the observed number of transitions and transversions. NA: not available.
