# Supplementary material for: Genetic Evidence for Elevated Pathogenicity of Mitochondrial DNA Heteroplasmy in Autism Spectrum Disorder
Source: PLoS Genet. 2016 Oct 28;12(10):e1006391. doi: 10.1371/journal.pgen.1006391 (PMC5085253; doi:10.1371/journal.pgen.1006391)
Supplement: S7 Table — (XLSX) [file pgen.1006391.s009.xlsx]

## Sheet: S7 Table
S7 Table. Distribution of mtDNA macro-haplogroups among the 903 families.
Haplogroupa		Non-hispanic whiteb (%)	Hispanicb (%)	African-americanb (%)	Asianb (%)	Others or unknownb (%)
Africa	L0	0 (0.0%)	0 (0.0%)	0 (0.0%)	0 (0.0%)	1 (0.8%)
	L1	0 (0.0%)	2 (4.7%)	9 (23.1%)	0 (0.0%)	1 (0.8%)
	L2	1 (0.2%)	1 (2.3%)	15 (38.5%)	0 (0.0%)	7 (5.9%)
	L3	2 (0.3%)	1 (2.3%)	11 (28.2%)	0 (0.0%)	5 (4.2%)
Asia	F	1 (0.2%)	0 (0.0%)	0 (0.0%)	7 (14.3%)	0 (0.0%)
	B	0 (0.0%)	5 (11.6%)	1 (2.6%)	9 (18.4%)	10 (8.4%)
	A	2 (0.3%)	14 (32.6%)	0 (0.0%)	1 (2.0%)	30 (25.2%)
	Y	0 (0.0%)	0 (0.0%)	0 (0.0%)	0 (0.0%)	2 (1.7%)
	G	1 (0.2%)	0 (0.0%)	0 (0.0%)	1 (2.0%)	0 (0.0%)
	D	0 (0.0%)	1 (2.3%)	0 (0.0%)	10 (20.4%)	4 (3.4%)
	C	4 (0.6%)	7 (16.3%)	0 (0.0%)	0 (0.0%)	7 (5.9%)
Eurasia	N	9 (1.4%)	0 (0.0%)	0 (0.0%)	2 (4.1%)	3 (2.5%)
	R	1 (0.2%)	1 (2.3%)	0 (0.0%)	1 (2.0%)	0 (0.0%)
	M	0 (0.0%)	0 (0.0%)	0 (0.0%)	16 (32.7%)	3 (2.5%)
Europe	HV	13 (2.0%)	0 (0.0%)	0 (0.0%)	0 (0.0%)	0 (0.0%)
	H	298 (45.3%)	5 (11.6%)	0 (0.0%)	0 (0.0%)	24 (20.2%)
	V	20 (3.0%)	0 (0.0%)	0 (0.0%)	0 (0.0%)	1 (0.8%)
	J	60 (9.1%)	3 (7.0%)	1 (2.6%)	0 (0.0%)	3 (2.5%)
	T	52 (7.9%)	2 (4.7%)	0 (0.0%)	0 (0.0%)	6 (5.0%)
	U	80 (12.2%)	0 (0.0%)	1 (2.6%)	2 (4.1%)	5 (4.2%)
	K	68 (10.3%)	1 (2.3%)	0 (0.0%)	0 (0.0%)	5 (4.2%)
	W	13 (2.0%)	0 (0.0%)	0 (0.0%)	0 (0.0%)	1 (0.8%)
	X	15 (2.3%)	0 (0.0%)	0 (0.0%)	0 (0.0%)	0 (0.0%)
	I	18 (2.7%)	0 (0.0%)	1 (2.6%)	0 (0.0%)	1 (0.8%)
All		654	43	39	49	118
aThe continental origin of each macro-haplogroup was obtained from the MITOMAP website (http://www.mitomap.org/MITOMAP); breported maternal ancestry.
